# Supplementary material for: Genomic Analysis of Romanian Lycium Genotypes: Exploring BODYGUARD Genes for Stress Resistance Breeding
Source: Int J Mol Sci. 2024 Feb 9;25(4):2130. doi: 10.3390/ijms25042130 (PMC10889844; doi:10.3390/ijms25042130)
Supplement: Supplementary file 1 [file ijms-25-02130-s001.zip]

Archive with 2 entries (2 files):
- Supplementary file S2_Ciceoiet al._06.VarDetect_Visualization.pdf
- Suplementary File S1_Ciceoi et al._.xlsx
