# Supplementary material for: Genomic Analysis of Romanian Lycium Genotypes: Exploring BODYGUARD Genes for Stress Resistance Breeding
Source: Int J Mol Sci. 2024 Feb 9;25(4):2130. doi: 10.3390/ijms25042130 (PMC10889844; doi:10.3390/ijms25042130)
Supplement: Supplementary file 1 [file ijms-25-02130-s001.zip › Suplementary File S1_Ciceoi et al._.xlsx]

## Sheet: Sequencing Quality Distribution
	Supplementary file 1, Sequencing Quality Distribution

## Sheet: Sequencing Error Rate 
	Supplementary file 1, Sequencing Quality Distribution

## Sheet: Classification of the sequenced
	Supplementary file 1, Classification of the sequenced reads

## Sheet: CleanData_QCsummary
	Supplementary file 1, CleanData_QCsummary
#Sample	Lane	Raw bases(bp)	Clean bases(bp)	Effective rate(%)	Error rate(%)	Q20(%)	Q30(%)	GC content(%)
Lb1	HTMCCDSX3_L4	51363926400	51121369200	99.52	0.03	96.47	90.62	39.17
Lb2	HTMCCDSX3_L4	51426168300	51195288300	99.54	0.03	96.77	91.22	39.31
Lb3	HTLHWDSX3_L3	21864065400	21788610600	99.65	0.03	96.27	89.81	39.17
Lb4	HTLHWDSX3_L3	20376718800	20302190100	99.63	0.03	96.28	89.9	39.19
Lb5	H2YMHDSX5_L2	20083075800	20002438500	99.6	0.04	95.48	88.62	39.04
Lb6w	HTLHWDSX3_L3	17548497900	17494058100	99.69	0.03	96.47	90.15	39.22
Lb7w	HTMGWDSX3_L1	19862705400	19781246700	99.59	0.03	96.84	91.52	39.12
Lb8w	HTMGWDSX3_L1	17361614400	17281463100	99.53	0.03	96.77	91.42	39.08

## Sheet: Allsample_allinfo
	Supplementary file 1, Allsample_allinfo
Sample	Mapped reads	Total reads	Mapping rate (%)	Average depth(X)	Coverage at least 1X (%)	Coverage at least 4X (%)
Lb1	330856649	340809128	97.08	28.81	84.51	71.65
Lb2	331423414	341301922	97.11	29.23	84.12	71.36
Lb3	141056566	145257404	97.11	13.26	77.68	55.89
Lb4	131319243	135347934	97.02	12.45	77.43	54.86
Lb5	128898931	133349590	96.66	12.49	77.75	54.58
Lb6w	114267114	116627054	97.98	9.15	93.49	67.52
Lb7w	129279140	131874978	98.03	10.01	93.83	70.05
Lb8w	112602325	115209754	97.74	9.29	90.06	63.71

## Sheet: SNP.frequency
	Supplementary file 1, SNP.frequency
	Lb1	Lb2	Lb3	Lb4	Lb5	Lb6w	Lb7w	Lb8w
C:G>A:T	1727749	1736454	1406108	1384512	1390997	1393932	1408547	1290928
C:G>G:C	931895	934963	769034	757035	757809	787168	794314	731795
C:G>T:A	5256956	5289157	4254901	4193957	4205850	4090623	4133441	3784249
T:A>A:T	1570009	1576835	1294900	1274427	1278972	1272236	1285430	1189680
T:A>C:G	4854020	4877268	3949445	3894263	3902475	3997894	4025518	3768683
T:A>G:C	1561791	1569096	1276695	1257156	1261774	1341441	1349854	1248722

## Sheet: SNP_Annotation_Statistics
	Supplementary file 1, SNP_Annotation_Statistics
Category	Lb3	Lb4	Lb5	Lb6w	Lb7w	Lb8w	Lb1	Lb2
Upstream	0	0	0	0	0	0	0	0
missense	0	0	0	0	0	0	0	0
Exonic Stop gain	0	0	0	0	0	0	0	0
Exonic Stop loss	0	0	0	0	0	0	0	0
Exonic Synonymous	0	0	0	0	0	0	0	0
Exonic Non-synonymous	0	0	0	0	0	0	0	0
Exonic unknowns	0	0	0	0	0	0	0	0
Intronic	0	0	0	0	0	0	0	0
Splicing	0	0	0	0	0	0	0	0
Downstream	0	0	0	0	0	0	0	0
upstream/downstream	0	0	0	0	0	0	0	0
Intergenic	12951083	12761350	12797877	12883294	12997104	12014057	15902420	15983773
Others	0	0	0	0	0	0	0	0
ts	8204346	8088220	8108325	8088517	8158959	7552932	10110976	10166425
tv	4746737	4673130	4689552	4794777	4838145	4461125	5791444	5817348
ts/tv	1.728	1.731	1.729	1.687	1.686	1.693	1.746	1.748
Het rate(â€°)	3.303	3.245	3.254	4.989	5.037	4.526	4.108	4.127
Total	12951083	12761350	12797877	12883294	12997104	12014057	15902420	15983773

## Sheet: InDel.GENOMEpercentage
	Supplementary file 1, InDel.GENOME percentage
	Lb1	Lb2	Lb3	Lb4	Lb5	Lb6w	Lb7w	Lb8w
1	48.9019	48.9636	49.2792	49.3296	49.4032	48.3191	48.2077	48.4225
2	13.2891	13.2906	13.3654	13.3643	13.3749	14.1138	14.1167	14.045
3	7.27509	7.28237	7.34502	7.34734	7.33845	7.3013	7.28265	7.35151
4	4.89484	4.88725	4.91083	4.90973	4.89668	5.02287	5.02774	5.05601
5	3.06191	3.05206	3.0514	3.04404	3.03127	2.92521	2.91867	2.94087
6	3.11805	3.10632	3.09333	3.08767	3.09617	3.20198	3.21073	3.18861
7	2.30301	2.29633	2.30465	2.30313	2.29172	2.1834	2.18896	2.20148
8	2.29882	2.29407	2.28749	2.28856	2.28533	2.31598	2.32513	2.33182
9	1.90813	1.89707	1.90474	1.90314	1.89639	1.87113	1.88452	1.89111
10	1.66822	1.6633	1.65104	1.65328	1.6404	1.69256	1.7054	1.69497
11	1.3702	1.36849	1.35418	1.34479	1.33765	1.33495	1.33759	1.34268
12	1.48408	1.4857	1.45127	1.44298	1.45217	1.55366	1.55817	1.52337
13	0.926477	0.926535	0.918873	0.909831	0.908038	0.905791	0.910458	0.907227
14	0.876676	0.879317	0.858912	0.86066	0.865312	0.893566	0.897051	0.880006
15	0.782636	0.783986	0.76994	0.768949	0.768848	0.792055	0.78871	0.774045
16	0.613984	0.608409	0.594725	0.586327	0.591411	0.614588	0.621989	0.602619
17	0.500992	0.49722	0.490314	0.487331	0.484889	0.467487	0.478495	0.473194
18	0.554858	0.556481	0.536488	0.532859	0.532093	0.572705	0.575768	0.551601
19	0.473372	0.469557	0.443423	0.448942	0.451193	0.468592	0.470155	0.455743
20	0.442344	0.44249	0.419008	0.420678	0.419185	0.441064	0.442017	0.431611
21	0.412511	0.416914	0.3933	0.393653	0.391362	0.39934	0.397668	0.384684
22	0.316259	0.316337	0.30203	0.302451	0.301211	0.307846	0.308422	0.300934
23	0.246849	0.243006	0.233093	0.233322	0.228973	0.220532	0.226348	0.22545
24	0.269567	0.271325	0.250327	0.255612	0.252906	0.259654	0.266567	0.254508
25	0.206435	0.207652	0.194388	0.193548	0.192341	0.188588	0.183479	0.179859
26	0.204761	0.20336	0.191085	0.184953	0.188743	0.191822	0.198522	0.191131
27	0.17463	0.17975	0.163366	0.166013	0.165325	0.157748	0.162278	0.157481
28	0.174869	0.171463	0.155036	0.157417	0.153359	0.153962	0.163136	0.155811
29	0.156037	0.154949	0.141464	0.139862	0.137942	0.13874	0.14022	0.131763
30	0.161597	0.159778	0.143978	0.14365	0.140144	0.150965	0.154016	0.143536
31	0.127101	0.124544	0.110658	0.111889	0.107916	0.107427	0.109666	0.10688
32	0.114846	0.114051	0.099815	0.0977576	0.100942	0.110897	0.108341	0.104625
33	0.0923667	0.0918129	0.0812164	0.0813676	0.080093	0.0742995	0.0748257	0.0759015
34	0.0866872	0.0848971	0.0766206	0.075977	0.0739263	0.0784009	0.077242	0.074649
35	0.0634909	0.0640901	0.055006	0.0555077	0.0560137	0.0528457	0.0529236	0.0530225
36	0.0704856	0.0689193	0.0616124	0.0627193	0.0596843	0.0672797	0.0682005	0.0652135
37	0.0466317	0.0460257	0.0413622	0.0388991	0.0385415	0.0370709	0.0392056	0.036907
38	0.0472296	0.0469199	0.039926	0.0405017	0.039863	0.0477978	0.0472337	0.0470105
39	0.0377837	0.0371425	0.0313807	0.0329987	0.0314939	0.034468	0.0360878	0.032398
40	0.0378434	0.0395868	0.0322424	0.0313232	0.0315673	0.0353356	0.0373349	0.034569
41	0.0276203	0.027365	0.0236253	0.0232375	0.022244	0.0234256	0.023383	0.021376
42	0.0314465	0.0311806	0.0267849	0.0265155	0.0246666	0.0324962	0.0322686	0.0301435
43	0.0217017	0.0225955	0.0188859	0.0179198	0.0181329	0.0175101	0.0181608	0.0161155
44	0.0212832	0.0217012	0.0191731	0.0175556	0.0157837	0.02382	0.0219021	0.0209585
45	0.0166798	0.0163952	0.013931	0.013622	0.0130674	0.0151438	0.0176932	0.012692
46	0.0180548	0.017051	0.01508	0.0142047	0.0141686	0.0170368	0.0190962	0.016533
47	0.0126743	0.0135335	0.0101969	0.0110724	0.0101309	0.0109635	0.0122371	0.0096025
48	0.015783	0.0141893	0.0119922	0.0120194	0.0127738	0.0148283	0.0153549	0.013861
49	0.0100438	0.0100159	0.00868893	0.00728447	0.00748807	0.00922828	0.00958705	0.0080995
50	0.0110003	0.0107314	0.00789903	0.00772154	0.00800196	0.0113579	0.0113018	0.0114395
51	0.0100438	0.0101352	0.00789903	0.00772154	0.00778172	0.00851841	0.00888556	0.008183
52	0.0075926	0.00775044	0.0053857	0.00524482	0.00572617	0.00623106	0.00709286	0.005845
53	0.000597843	0.000417331	0.000430856	0.000582758	0.0005873	0.000709868	0.000623548	0.000334
54	0.000597843	0.000894281	0.000502666	0.000291379	0.000440475	0.000552119	0.000701491	0.001002
55	0.000298921	0.000536569	0.000287237	0.000291379	0.000513887	0.000157748	0.000311774	0.000167
56	0.000538058	0.000596187	0.000359047	0.000364224	0.000367062	0.000315497	0.000311774	0.000334
57	0.000179353	0.000178856	7.18093662393e-05	0.000291379	0.000146825	0.000157748	7.79434769494e-05	0.000167
58	0.000597843	0.000536569	0.000287237	0.000291379	0	0.000630993	0.00023383	0.0004175
59	5.97842625103e-05	0	7.18093662393e-05	0	0	7.88741814832e-05	7.79434769494e-05	8.34999853875e-05
60	0.000298921	0.000178856	7.18093662393e-05	7.28447249128e-05	7.3412437682e-05	0	0.000155887	0.0002505
61	5.97842625103e-05	0.000119237	0	0	7.3412437682e-05	0	7.79434769494e-05	0
62	5.97842625103e-05	0.000119237	7.18093662393e-05	7.28447249128e-05	0	0	7.79434769494e-05	0
63	0	5.96187381694e-05	7.18093662393e-05	7.28447249128e-05	7.3412437682e-05	0	7.79434769494e-05	8.34999853875e-05
64	5.97842625103e-05	5.96187381694e-05	0	0	7.3412437682e-05	0	0	0
65	5.97842625103e-05	0	0	0	0	0	0	0

## Sheet: InDel_Annotation_Statistics
	Supplementary file 1, InDel_Annotation_Statistics
Category	Lb3	Lb4	Lb5	Lb6w	Lb7w	Lb8w	Lb1	Lb2
Upstream	0	0	0	0	0	0	0	0
Exonic Stop gain	0	0	0	0	0	0	0	0
Exonic Stop loss	0	0	0	0	0	0	0	0
Exonic Frameshift deletion	0	0	0	0	0	0	0	0
Exonic Frameshift insertion	0	0	0	0	0	0	0	0
Exonic Non-frameshift deletion	0	0	0	0	0	0	0	0
Exonic Non-frameshift insertion	0	0	0	0	0	0	0	0
Intronic	0	0	0	0	0	0	0	0
Splicing	0	0	0	0	0	0	0	0
Downstream	0	0	0	0	0	0	0	0
Upstream/Downstream	0	0	0	0	0	0	0	0
Intergenic	1392576	1372783	1362167	1267842	1282981	1197605	1672681	1677325
Others	0	0	0	0	0	0	0	0
Insertion	637889	629548	625099	587858	594546	558877	765308	767080
Deletion	752781	741378	735202	677782	686243	637020	904945	907747
Het rate(â€°)	0.31	0.304	0.301	0.47	0.476	0.429	0.381	0.382
Total	1392576	1372783	1362167	1267842	1282981	1197605	1672681	1677325

## Sheet: Sampling metadata
	Supplementary file S1, sampling metadata
	No. crt.	Genotype	Herbarium voucher	Sampling location	Date	Method
	1	Lb1	4096	44.469570, 26.067945	12.08.2022	Standard herbarium methods
	2	Lb2	4097	44.469548, 26.068005	12.08.2022	Standard herbarium methods
	3	Lb3	4094	44.469549, 26.068011	12.08.2022	Standard herbarium methods
	4	Lb4	4095	44.469531, 26.067981	12.08.2022	Standard herbarium methods
	5	Lb5	4098	44.469528, 26.067924	12.08.2022	Standard herbarium methods
	6	Lb6w	4100	44.453424, 26.013337	13.08.2022	Standard herbarium methods
	7	Lb7w	4101	44.447382, 26.019239	13.08.2022	Standard herbarium methods
	8	Lb8w	4099	44.434389, 26.858775	12.09.2022	Standard herbarium methods
